# Supplementary material for: Motorized Two-Wheeled Vehicles Contribute Disproportionately to the Increase in Pandemic-Period Road Traffic Fatalities in New York State
Source: Int J Environ Res Public Health. 2025 Dec 18;22(12):1883. doi: 10.3390/ijerph22121883 (PMC12732951; doi:10.3390/ijerph22121883)
Supplement: Supplementary file 1 [file ijerph-22-01883-s001.zip]

Archive with 1 entries (1 files):
- ijerph-3974971-supplementary.pdf
